# Supplementary material for: Biophysical neural adaptation mechanisms enable artificial neural networks to capture dynamic retinal computation
Source: Nat Commun. 2024 Jul 16;15:5957. doi: 10.1038/s41467-024-50114-5 (PMC11251147; doi:10.1038/s41467-024-50114-5)
Supplement: Supplementary file 4 — Source Data [file 41467_2024_50114_MOESM4_ESM.xlsx]

## Sheet: fig_2_revised
Fig. 2. Actual and predicted primate (female) RGC responses as a function of time
	Recorded response (gray lines common in all sub panels)					Fig. 2a. Conventional CNN model				Fig. 2b. Trainable Photoreceptor-CNN model				Fig. 2c. Fixed Photoreceptor-CNN model
	X-axis (time ms)	Y-axis (normalized spike rate)				X-axis (time ms)	Y-axis (normalized spike rate)			X-axis (time ms)				X-axis (time ms)	Y-axis (normalized spike rate)
	0	0				0	0.175245			0	0.124356			0	0.0848121
	8	0				8	0.175245			8	0.124356			8	0.0848121
	16	0				16	0.175245			16	0.124356			16	0.0848121
	24	0				24	0.175245			24	0.124356			24	0.0848121
	32	0				32	0.175245			32	0.124356			32	0.0848121
	40	0				40	0.175245			40	0.124356			40	0.0848121
	48	0.000945284				48	0.175245			48	0.124356			48	0.0848121
	56	0.00413296				56	0.175245			56	0.124356			56	0.0848121
	64	0.0137974				64	0.175245			64	0.124356			64	0.0848121
	72	0.0351695				72	0.175245			72	0.124356			72	0.0848121
	80	0.0684497				80	0.175245			80	0.124356			80	0.0848121
	88	0.101721				88	0.175245			88	0.124356			88	0.0848121
	96	0.115422				96	0.175245			96	0.124356			96	0.0848121
	104	0.1				104	0.175245			104	0.124356			104	0.0848121
	112	0.0661526				112	0.175245			112	0.124356			112	0.0848121
	120	0.033414				120	0.175245			120	0.124356			120	0.0848121
	128	0.0128868				128	0.175245			128	0.124356			128	0.0848121
	136	0.00379489				136	0.175245			136	0.124356			136	0.0848121
	144	0				144	0.175245			144	0.124356			144	0.0848121
	152	0				152	0.175245			152	0.124356			152	0.0848121
	160	0.000945284				160	0.175245			160	0.124356			160	0.0848121
	168	0.00413296				168	0.175245			168	0.124356			168	0.0848121
	176	0.0147426				176	0.175245			176	0.124356			176	0.0848121
	184	0.0393025				184	0.175245			184	0.124356			184	0.0848121
	192	0.0822471				192	0.175245			192	0.124356			192	0.0848121
	200	0.136891				200	0.175245			200	0.124356			200	0.0848121
	208	0.184817				208	0.175245			208	0.124356			208	0.0848121
	216	0.205854				216	0.175245			216	0.124356			216	0.0848121
	224	0.195372				224	0.175245			224	0.124356			224	0.0848121
	232	0.168584				232	0.175245			232	0.124356			232	0.0848121
	240	0.147489				240	0.175245			240	0.124356			240	0.0848121
	248	0.13893				248	0.175245			248	0.124356			248	0.0848121
	256	0.128309				256	0.175245			256	0.124356			256	0.0848121
	264	0.103795				264	0.175245			264	0.124356			264	0.0848121
	272	0.0661526				272	0.175245			272	0.124356			272	0.0848121
	280	0.033414				280	0.175245			280	0.124356			280	0.0848121
	288	0.0128868				288	0.175245			288	0.124356			288	0.0848121
	296	0.00379489				296	0.175245			296	0.124356			296	0.0848121
	304	0				304	0.175245			304	0.124356			304	0.0848121
	312	0				312	0.175245			312	0.124356			312	0.0848121
	320	0				320	0.175245			320	0.124356			320	0.0848121
	328	0				328	0.175245			328	0.124356			328	0.0848121
	336	0				336	0.175245			336	0.124356			336	0.0848121
	344	0				344	0.175245			344	0.124356			344	0.0848121
	352	0				352	0.175245			352	0.124356			352	0.0848121
	360	0				360	0.160587			360	0.124356			360	0.0848121
	368	0				368	0.158912			368	0.124356			368	0.0848121
	376	0				376	0.160533			376	0.124356			376	0.0848121
	384	0				384	0.163637			384	0.123391			384	0.0847716
	392	0				392	0.15538			392	0.1245			392	0.0851532
	400	0				400	0.156706			400	0.124441			400	0.0854246
	408	0				408	0.154467			408	0.122026			408	0.0853104
	416	0				416	0.160283			416	0.118467			416	0.0834874
	424	0				424	0.173552			424	0.11587			424	0.0827675
	432	0				432	0.186211			432	0.113617			432	0.0828639
	440	0.000945284				440	0.199409			440	0.111833			440	0.0806556
	448	0.00413296				448	0.221178			448	0.104542			448	0.0772162
	456	0.0137974				456	0.247248			456	0.10182			456	0.0751391
	464	0.0351695				464	0.27435			464	0.0967526			464	0.0784702
	472	0.0684497				472	0.294121			472	0.0953431			472	0.0782572
	480	0.101721				480	0.31178			480	0.0908605			480	0.0785719
	488	0.115422				488	0.369186			488	0.0915573			488	0.0811841
	496	0.1				496	0.401799			496	0.0894464			496	0.080581
	504	0.0661526				504	0.41259			504	0.0895255			504	0.0857262
	512	0.033414				512	0.416527			512	0.0882118			512	0.0853774
	520	0.0128868				520	0.416407			520	0.0886982			520	0.0870486
	528	0.00379489				528	0.413102			528	0.088469			528	0.0869461
	536	0				536	0.40049			536	0.0922636			536	0.0877073
	544	0				544	0.386098			544	0.0954203			544	0.0895092
	552	0				552	0.336825			552	0.0954382			552	0.0926797
	560	0				560	0.311862			560	0.0980099			560	0.097392
	568	0				568	0.292871			568	0.103351			568	0.0920452
	576	0				576	0.281277			576	0.10303			576	0.0953534
	584	0				584	0.274248			584	0.106731			584	0.0961869
	592	0				592	0.267576			592	0.108954			592	0.101333
	600	0				600	0.256533			600	0.11241			600	0.101835
	608	0				608	0.251864			608	0.108949			608	0.113341
	616	0				616	0.255179			616	0.115562			616	0.117173
	624	0				624	0.262022			624	0.122388			624	0.124556
	632	0				632	0.269296			632	0.129701			632	0.113367
	640	0				640	0.285579			640	0.126282			640	0.122678
	648	0				648	0.312181			648	0.132832			648	0.138561
	656	0				656	0.335021			656	0.124144			656	0.136626
	664	0				664	0.361147			664	0.127173			664	0.148312
	672	0				672	0.390922			672	0.13032			672	0.141
	680	0				680	0.41996			680	0.13366			680	0.137311
	688	0				688	0.441309			688	0.145299			688	0.13664
	696	0				696	0.461749			696	0.145904			696	0.1439
	704	0				704	0.490311			704	0.158168			704	0.136161
	712	0				712	0.523152			712	0.149744			712	0.12143
	720	0				720	0.549153			720	0.151661			720	0.134239
	728	0.000945284				728	0.577752			728	0.150805			728	0.121849
	736	0.00413296				736	0.601784			736	0.143876			736	0.122149
	744	0.0137974				744	0.612349			744	0.129606			744	0.125744
	752	0.0361148				752	0.621266			752	0.132495			752	0.114227
	760	0.0725827				760	0.618363			760	0.126441			760	0.122945
	768	0.115519				768	0.609737			768	0.118011			768	0.125522
	776	0.150591				776	0.608715			776	0.112748			776	0.128564
	784	0.16845				784	0.616425			784	0.118168			784	0.121516
	792	0.167874				792	0.633776			792	0.120146			792	0.105661
	800	0.148836				800	0.639387			800	0.118588			800	0.0992634
	808	0.112887				808	0.627938			808	0.121189			808	0.1045
	816	0.0699475				816	0.612699			816	0.128112			816	0.113055
	824	0.033414				824	0.580085			824	0.136226			824	0.11201
	832	0.0128868				832	0.54184			832	0.140047			832	0.0993737
	840	0.00379489				840	0.56334			840	0.139623			840	0.101071
	848	0				848	0.568295			848	0.149128			848	0.100292
	856	0				856	0.582782			856	0.152182			856	0.108682
	864	0				864	0.604993			864	0.154993			864	0.115797
	872	0				872	0.65314			872	0.164067			872	0.0989937
	880	0				880	0.683771			880	0.154903			880	0.0964927
	888	0				888	0.698717			888	0.141274			888	0.0902712
	896	0				896	0.696466			896	0.121717			896	0.086746
	904	0				904	0.720467			904	0.108452			904	0.0809039
	912	0				912	0.736309			912	0.092249			912	0.0714266
	920	0				920	0.749277			920	0.0795378			920	0.0675602
	928	0				928	0.744954			928	0.0727914			928	0.0642236
	936	0				936	0.723102			936	0.0611184			936	0.0648233
	944	0				944	0.701406			944	0.054951			944	0.0669341
	952	0				952	0.688128			952	0.0513819			952	0.0743475
	960	0				960	0.655003			960	0.0491674			960	0.0848311
	968	0				968	0.608256			968	0.0529449			968	0.100835
	976	0				976	0.574925			976	0.0581206			976	0.110175
	984	0				984	0.545609			984	0.0629781			984	0.114759
	992	0				992	0.530478			992	0.0703112			992	0.127054
	1000	0				1000	0.525315			1000	0.0767229			1000	0.110613
	1008	0				1008	0.519468			1008	0.0818939			1008	0.109925
	1016	0				1016	0.503973			1016	0.0925267			1016	0.101888
	1024	0				1024	0.493887			1024	0.0976173			1024	0.0966499
	1032	0				1032	0.492704			1032	0.101399			1032	0.0907946
	1040	0				1040	0.499606			1040	0.107413			1040	0.0837523
	1048	0				1048	0.504213			1048	0.112986			1048	0.0774931
	1056	0				1056	0.500774			1056	0.113451			1056	0.0693965
	1064	0				1064	0.500976			1064	0.116621			1064	0.064585
	1072	0				1072	0.504168			1072	0.120877			1072	0.0624893
	1080	0				1080	0.501807			1080	0.120476			1080	0.0557167
	1088	0				1088	0.495146			1088	0.123474			1088	0.0504062
	1096	0				1096	0.47699			1096	0.123819			1096	0.0475088
	1104	0				1104	0.463345			1104	0.125145			1104	0.0463225
	1112	0				1112	0.455021			1112	0.129012			1112	0.0461294
	1120	0				1120	0.444996			1120	0.139369			1120	0.0444177
	1128	0				1128	0.425011			1128	0.14545			1128	0.0402527
	1136	0				1136	0.427388			1136	0.148171			1136	0.0395956
	1144	0.000945284				1144	0.421227			1144	0.154868			1144	0.0350199
	1152	0.00413296				1152	0.436441			1152	0.151568			1152	0.0330334
	1160	0.0137974				1160	0.455988			1160	0.159186			1160	0.0276602
	1168	0.0351695				1168	0.499514			1168	0.167662			1168	0.0267313
	1176	0.0684497				1176	0.558512			1176	0.18026			1176	0.0298284
	1184	0.104557				1184	0.615538			1184	0.206972			1184	0.0341587
	1192	0.129711				1192	0.682021			1192	0.246174			1192	0.0442632
	1200	0.151549				1200	0.727505			1200	0.304696			1200	0.0728565
	1208	0.209412				1208	0.760959			1208	0.356962			1208	0.103736
	1216	0.349689				1216	0.806575			1216	0.427821			1216	0.141037
	1224	0.57733				1224	0.86691			1224	0.556199			1224	0.209146
	1232	0.846261				1232	0.887898			1232	0.639508			1232	0.28532
	1240	1.10317				1240	0.912455			1240	0.722333			1240	0.319298
	1248	1.32359				1248	0.944497			1248	0.806734			1248	0.36684
	1256	1.47707				1256	0.944869			1256	0.88087			1256	0.412681
	1264	1.51817				1264	0.940267			1264	0.942883			1264	0.43112
	1272	1.43201				1272	0.934237			1272	0.992617			1272	0.43585
	1280	1.28353				1280	0.924512			1280	1.03229			1280	0.42802
	1288	1.17863				1288	0.896335			1288	1.06408			1288	0.447481
	1296	1.15338				1296	0.856727			1296	1.06478			1296	0.43186
	1304	1.18278				1304	0.806517			1304	1.05051			1304	0.465418
	1312	1.22843				1312	0.761086			1312	1.01898			1312	0.447835
	1320	1.27171				1320	0.701517			1320	1.00986			1320	0.494157
	1328	1.28732				1328	0.655284			1328	0.967181			1328	0.500311
	1336	1.2478				1336	0.607464			1336	0.918676			1336	0.512609
	1344	1.15596				1344	0.563862			1344	0.861394			1344	0.510379
	1352	1.04615				1352	0.52344			1352	0.819705			1352	0.494478
	1360	0.952004				1360	0.487529			1360	0.792258			1360	0.499663
	1368	0.918198				1368	0.45989			1368	0.77357			1368	0.506434
	1376	0.97803				1376	0.441268			1376	0.819502			1376	0.54938
	1384	1.12586				1384	0.423685			1384	0.821808			1384	0.570864
	1392	1.32178				1392	0.427613			1392	0.869319			1392	0.622499
	1400	1.49767				1400	0.428678			1400	0.907724			1400	0.639805
	1408	1.61059				1408	0.43864			1408	0.984419			1408	0.680497
	1416	1.66271				1416	0.452586			1416	1.05715			1416	0.758173
	1424	1.68747				1424	0.47646			1424	1.14796			1424	0.787735
	1432	1.7088				1432	0.490109			1432	1.24663			1432	0.831227
	1440	1.72827				1440	0.511738			1440	1.31522			1440	0.877145
	1448	1.72848				1448	0.534576			1448	1.42505			1448	0.937434
	1456	1.72103				1456	0.595576			1456	1.46142			1456	0.983279
	1464	1.74051				1464	0.645756			1464	1.52513			1464	1.02392
	1472	1.8037				1472	0.722319			1472	1.55061			1472	1.11665
	1480	1.88419				1480	0.771725			1480	1.6273			1480	1.13032
	1488	1.91895				1488	0.875263			1488	1.63613			1488	1.20329
	1496	1.88891				1496	0.921436			1496	1.62784			1496	1.23094
	1504	1.81491				1504	0.950422			1504	1.59621			1504	1.20319
	1512	1.71291				1512	0.945252			1512	1.53316			1512	1.18887
	1520	1.59477				1520	0.91485			1520	1.51435			1520	1.22557
	1528	1.44974				1528	0.908011			1528	1.48851			1528	1.22498
	1536	1.26455				1536	0.85385			1536	1.48094			1536	1.16294
	1544	1.09364				1544	0.938241			1544	1.45155			1544	1.17019
	1552	0.994062				1552	0.99994			1552	1.44082			1552	1.11863
	1560	1.00175				1560	1.04175			1560	1.33047			1560	1.02047
	1568	1.09649				1568	1.01589			1568	1.15919			1568	1.00558
	1576	1.2165				1576	0.89008			1576	0.919604			1576	0.845317
	1584	1.29488				1584	0.704416			1584	0.705125			1584	0.703487
	1592	1.29253				1592	0.481037			1592	0.501804			1592	0.495337
	1600	1.20423				1600	0.329172			1600	0.296886			1600	0.344831
	1608	1.06015				1608	0.224001			1608	0.183304			1608	0.202372
	1616	0.904543				1616	0.166591			1616	0.121411			1616	0.121813
	1624	0.75702				1624	0.120214			1624	0.0979744			1624	0.0979198
	1632	0.611796				1632	0.089726			1632	0.0897066			1632	0.0858485
	1640	0.453092				1640	0.0651462			1640	0.0851946			1640	0.0781881
	1648	0.290329				1648	0.0505512			1648	0.0709981			1648	0.072114
	1656	0.16346				1656	0.0445547			1656	0.0748144			1656	0.0628056
	1664	0.0981521				1664	0.0410672			1664	0.0856055			1664	0.0618806
	1672	0.0889263				1672	0.0398617			1672	0.095493			1672	0.0523836
	1680	0.105516				1680	0.0405831			1680	0.104167			1680	0.0500983
	1688	0.115422				1688	0.0407231			1688	0.113194			1688	0.047124
	1696	0.1				1696	0.0426152			1696	0.125358			1696	0.0424512
	1704	0.0661526				1704	0.0443299			1704	0.138709			1704	0.0387037
	1712	0.033414				1712	0.0467642			1712	0.133792			1712	0.0334669
	1720	0.0128868				1720	0.0493219			1720	0.145418			1720	0.0311739
	1728	0.00379489				1728	0.0568418			1728	0.138139			1728	0.0310308
	1736	0				1736	0.0631369			1736	0.131928			1736	0.030925
	1744	0				1744	0.0693406			1744	0.125599			1744	0.0318599
	1752	0				1752	0.074179			1752	0.122147			1752	0.0364256
	1760	0				1760	0.0839966			1760	0.117369			1760	0.0355802
	1768	0				1768	0.0792158			1768	0.11413			1768	0.0391017
	1776	0				1776	0.0638472			1776	0.116274			1776	0.0396602
	1784	0				1784	0.0640231			1784	0.115273			1784	0.0404713
	1792	0				1792	0.0667083			1792	0.11053			1792	0.0497451
	1800	0				1800	0.0691963			1800	0.105385			1800	0.049687
	1808	0				1808	0.0718434			1808	0.103576			1808	0.0558762
	1816	0				1816	0.0723773			1816	0.103142			1816	0.0621586
	1824	0				1824	0.0714581			1824	0.103589			1824	0.0612131
	1832	0				1832	0.0735882			1832	0.105045			1832	0.0657166
	1840	0				1840	0.0745892			1840	0.10627			1840	0.0682753
	1848	0				1848	0.074502			1848	0.108785			1848	0.0838487
	1856	0				1856	0.0729586			1856	0.106264			1856	0.090784
	1864	0				1864	0.0721			1864	0.108347			1864	0.0969675
	1872	0				1872	0.0694886			1872	0.113599			1872	0.10963
	1880	0				1880	0.0641689			1880	0.119355			1880	0.12283
	1888	0				1888	0.0600555			1888	0.12603			1888	0.127378
	1896	0				1896	0.0530742			1896	0.138224			1896	0.127487
	1904	0				1904	0.0520841			1904	0.140726			1904	0.135381
	1912	0				1912	0.0510143			1912	0.142121			1912	0.1291
	1920	0				1920	0.0512951			1920	0.144767			1920	0.136671
	1928	0				1928	0.0545279			1928	0.141885			1928	0.11372
	1936	0				1936	0.0576969			1936	0.125999			1936	0.0907063
	1944	0				1944	0.0635773			1944	0.10431			1944	0.0736591
	1952	0				1952	0.0780097			1952	0.0881168			1952	0.053045
	1960	0				1960	0.10212			1960	0.0720338			1960	0.0437349
	1968	0				1968	0.129056			1968	0.0609157			1968	0.0358678
	1976	0				1976	0.154043			1976	0.0546733			1976	0.0410121
	1984	0				1984	0.182177			1984	0.0490849			1984	0.0628436
	1992	0				1992	0.214711			1992	0.0460492			1992	0.0840364
	2000	0				2000	0.239117			2000	0.0486882			2000	0.108502
	2008	0				2008	0.249946			2008	0.0545858			2008	0.105964
	2016	0				2016	0.251			2016	0.0620022			2016	0.102092
	2024	0				2024	0.2421			2024	0.0728027			2024	0.100945
	2032	0				2032	0.226192			2032	0.0851505			2032	0.0913842
	2040	0				2040	0.209595			2040	0.100177			2040	0.0998804
	2048	0				2048	0.189109			2048	0.117656			2048	0.116793
	2056	0				2056	0.176819			2056	0.130685			2056	0.136554
	2064	0				2064	0.178587			2064	0.148083			2064	0.151706
	2072	0				2072	0.195132			2072	0.16107			2072	0.148471
	2080	0				2080	0.219732			2080	0.167259			2080	0.142036
	2088	0				2088	0.237208			2088	0.176548			2088	0.140136
	2096	0				2096	0.249702			2096	0.189811			2096	0.130658
	2104	0				2104	0.249542			2104	0.19731			2104	0.133735
	2112	0				2112	0.234277			2112	0.204592			2112	0.139176
	2120	0				2120	0.221192			2120	0.198925			2120	0.139058
	2128	0				2128	0.212207			2128	0.200754			2128	0.150245
	2136	0				2136	0.196649			2136	0.199709			2136	0.150924
	2144	0				2144	0.183382			2144	0.203703			2144	0.148461
	2152	0				2152	0.177307			2152	0.193936			2152	0.144274
	2160	0				2160	0.176117			2160	0.217038			2160	0.140764
	2168	0				2168	0.170296			2168	0.208561			2168	0.132037
	2176	0				2176	0.16577			2176	0.217606			2176	0.127644
	2184	0				2184	0.15698			2184	0.212909			2184	0.126155
	2192	0				2192	0.14662			2192	0.217532			2192	0.114366
	2200	0				2200	0.128499			2200	0.210934			2200	0.106478
	2208	0				2208	0.114474			2208	0.210617			2208	0.108724
	2216	0				2216	0.100919			2216	0.216699			2216	0.105456
	2224	0				2224	0.0927445			2224	0.227799			2224	0.110218
	2232	0.00283585				2232	0.0883158			2232	0.232784			2232	0.116404
	2240	0.0152347				2240	0.0912657			2240	0.247621			2240	0.120049
	2248	0.0594627				2248	0.10933			2248	0.263916			2248	0.131788
	2256	0.172644				2256	0.143059			2256	0.307931			2256	0.172922
	2264	0.404392				2264	0.200825			2264	0.408621			2264	0.218837
	2272	0.76804				2272	0.271749			2272	0.587368			2272	0.304667
	2280	1.21608				2280	0.363211			2280	0.811842			2280	0.427285
	2288	1.65311				2288	0.479395			2288	1.0989			2288	0.586869
	2296	2.00737				2296	0.629076			2296	1.47826			2296	0.736737
	2304	2.2589				2304	0.844154			2304	1.65113			2304	0.952765
	2312	2.40814				2312	1.08948			2312	1.87942			2312	1.12258
	2320	2.44402				2320	1.35449			2320	2.09623			2320	1.25059
	2328	2.37951				2328	1.5821			2328	2.30447			2328	1.29401
	2336	2.28185				2336	1.75877			2336	2.49056			2336	1.28553
	2344	2.22547				2344	1.92815			2344	2.64968			2344	1.31236
	2352	2.25313				2352	2.02853			2352	2.75002			2352	1.32359
	2360	2.34629				2360	2.12208			2360	2.82168			2360	1.27133
	2368	2.50501				2368	2.14542			2368	2.81945			2368	1.27081
	2376	2.69285				2376	2.12994			2376	2.80226			2376	1.22287
	2384	2.87403				2384	2.1359			2384	2.64164			2384	1.11619
	2392	3.00499				2392	2.20487			2392	2.57459			2392	1.0661
	2400	3.10628				2400	2.31548			2400	2.47507			2400	1.05514
	2408	3.22657				2408	2.47472			2408	2.41175			2408	1.17489
	2416	3.40069				2416	2.6778			2416	2.45866			2416	1.39331
	2424	3.58457				2424	2.95813			2424	2.54076			2424	1.65529
	2432	3.71625				2432	3.3034			2432	2.66661			2432	2.04625
	2440	3.73949				2440	3.60027			2440	2.82937			2440	2.39205
	2448	3.67032				2448	3.86295			2448	2.9502			2448	2.73817
	2456	3.55075				2456	4.09608			2456	3.04484			2456	2.86241
	2464	3.42165				2464	4.32008			2464	3.11801			2464	2.86231
	2472	3.31594				2472	4.46847			2472	3.17183			2472	2.71322
	2480	3.24625				2480	4.51155			2480	3.23685			2480	2.56479
	2488	3.20843				2488	4.52068			2488	3.30793			2488	2.39434
	2496	3.16878				2496	4.58481			2496	3.34659			2496	2.31282
	2504	3.10933				2504	4.65187			2504	3.38694			2504	2.33268
	2512	3.01236				2512	4.76565			2512	3.35684			2512	2.30142
	2520	2.88217				2520	4.80755			2520	3.39911			2520	2.29502
	2528	2.72578				2528	4.92114			2528	3.25766			2528	2.24964
	2536	2.56826				2536	4.8735			2536	3.24064			2536	2.2469
	2544	2.44439				2544	4.82988			2544	3.16755			2544	2.11126
	2552	2.34154				2552	4.74011			2552	3.06142			2552	2.13959
	2560	2.25042				2560	4.6454			2560	2.98019			2560	2.12827
	2568	2.1514				2568	4.57316			2568	2.88134			2568	2.09507
	2576	2.05068				2576	4.47097			2576	2.82516			2576	2.09214
	2584	1.96723				2584	4.27436			2584	2.71438			2584	2.03878
	2592	1.90256				2592	4.01273			2592	2.5936			2592	2.07165
	2600	1.84784				2600	3.74026			2600	2.47483			2600	2.00879
	2608	1.80031				2608	3.42141			2608	2.30842			2608	2.00367
	2616	1.74046				2616	2.99931			2616	2.09405			2616	1.95186
	2624	1.68182				2624	2.57586			2624	1.81729			2624	1.84188
	2632	1.63256				2632	2.106			2632	1.4932			2632	1.5546
	2640	1.60123				2640	1.64278			2640	1.08377			2640	1.26834
	2648	1.58012				2648	1.17343			2648	0.675686			2648	0.891515
	2656	1.57251				2656	0.795623			2656	0.403339			2656	0.671952
	2664	1.56731				2664	0.515881			2664	0.258142			2664	0.461226
	2672	1.52186				2672	0.32317			2672	0.205036			2672	0.289459
	2680	1.41314				2680	0.210507			2680	0.171939			2680	0.177198
	2688	1.25379				2688	0.142777			2688	0.152887			2688	0.161478
	2696	1.08366				2696	0.104799			2696	0.166685			2696	0.134252
	2704	0.934743				2704	0.0835475			2704	0.163026			2704	0.132159
	2712	0.802928				2712	0.0731366			2712	0.166765			2712	0.124447
	2720	0.67402				2720	0.0703397			2720	0.157122			2720	0.152038
	2728	0.551279				2728	0.0691037			2728	0.161152			2728	0.144758
	2736	0.459782				2736	0.0723158			2736	0.18067			2736	0.129179
	2744	0.427239				2744	0.0818254			2744	0.175111			2744	0.136012
	2752	0.430726				2752	0.0884166			2752	0.19344			2752	0.124667
	2760	0.423919				2760	0.0966773			2760	0.2008			2760	0.134516
	2768	0.366944				2768	0.107733			2768	0.218999			2768	0.127127
	2776	0.267773				2776	0.121271			2776	0.222563			2776	0.13281
	2784	0.162212				2784	0.128536			2784	0.210739			2784	0.125799
	2792	0.0882152				2792	0.141981			2792	0.206429			2792	0.133241
	2800	0.0609432				2800	0.16243			2800	0.208452			2800	0.11811
	2808	0.0760395				2808	0.173219			2808	0.206871			2808	0.116241
	2816	0.101721				2816	0.173161			2816	0.198294			2816	0.118613
	2824	0.116367				2824	0.173241			2824	0.198398			2824	0.113836
	2832	0.104133				2832	0.168875			2832	0.203472			2832	0.113187
	2840	0.07995				2840	0.148967			2840	0.207568			2840	0.114362
	2848	0.0685835				2848	0.102792			2848	0.253791			2848	0.11955
	2856	0.0813366				2856	0.106373			2856	0.257208			2856	0.126759
	2864	0.105516				2864	0.112671			2864	0.253989			2864	0.127299
	2872	0.115422				2872	0.115096			2872	0.249001			2872	0.128066
	2880	0.1				2880	0.111307			2880	0.226538			2880	0.133694
	2888	0.0661526				2888	0.105851			2888	0.23678			2888	0.145277
	2896	0.033414				2896	0.0994251			2896	0.254201			2896	0.186074
	2904	0.0138321				2904	0.091657			2904	0.269158			2904	0.172832
	2912	0.00792786				2912	0.0788509			2912	0.273897			2912	0.187662
	2920	0.0137974				2920	0.0717961			2920	0.287966			2920	0.224197
	2928	0.0351695				2928	0.0662954			2928	0.281067			2928	0.21527
	2936	0.069395				2936	0.0636113			2936	0.295413			2936	0.24779
	2944	0.105854				2944	0.0574787			2944	0.298015			2944	0.214315
	2952	0.129219				2952	0.0534133			2952	0.284514			2952	0.199702
	2960	0.136115				2960	0.0484724			2960	0.303168			2960	0.211677
	2968	0.138735				2968	0.0432285			2968	0.279736			2968	0.241354
	2976	0.148933				2976	0.0361087			2976	0.343693			2976	0.196588
	2984	0.163478				2984	0.0373143			2984	0.351849			2984	0.188169
	2992	0.172245				2992	0.0364767			2992	0.430657			2992	0.183928
	3000	0.167874				3000	0.039984			3000	0.47868			3000	0.190098
	3008	0.148836				3008	0.0426496			3008	0.434614			3008	0.226276
	3016	0.112887				3016	0.0449241			3016	0.442312			3016	0.203208
	3024	0.0699475				3024	0.0461578			3024	0.451642			3024	0.210993
	3032	0.033414				3032	0.0493081			3032	0.468378			3032	0.186415
	3040	0.0128868				3040	0.0547397			3040	0.464946			3040	0.19531
	3048	0.00474018				3048	0.0572239			3048	0.445422			3048	0.201519
	3056	0.00602353				3056	0.0585485			3056	0.467487			3056	0.216181
	3064	0.0220633				3064	0.0617108			3064	0.423577			3064	0.200743
	3072	0.0627642				3072	0.0700754			3072	0.427061			3072	0.239725
	3080	0.139734				3080	0.0751846			3080	0.42415			3080	0.221287
	3088	0.242754				3088	0.078323			3088	0.403473			3088	0.207387
	3096	0.332662				3096	0.0849978			3096	0.430065			3096	0.199926
	3104	0.366013				3104	0.0961112			3104	0.415406			3104	0.208194
	3112	0.334602				3112	0.0985776			3112	0.394633			3112	0.179658
	3120	0.267441				3120	0.0958919			3120	0.37941			3120	0.165374
	3128	0.195137				3128	0.0954803			3128	0.378123			3128	0.168862
	3136	0.129569				3136	0.0992566			3136	0.369815			3136	0.175106
	3144	0.0737424				3144	0.0960633			3144	0.364264			3144	0.144623
	3152	0.0343593				3152	0.089582			3152	0.372192			3152	0.146337
	3160	0.0179651				3160	0.0892215			3160	0.375711			3160	0.146495
	3168	0.0226705				3168	0.0930529			3168	0.461268			3168	0.136059
	3176	0.0530998				3176	0.0939561			3176	0.438735			3176	0.146039
	3184	0.117417				3184	0.101052			3184	0.430814			3184	0.131944
	3192	0.205341				3192	0.116361			3192	0.436442			3192	0.141305
	3200	0.285593				3200	0.155361			3200	0.347203			3200	0.138016
	3208	0.317143				3208	0.139963			3208	0.324445			3208	0.131717
	3216	0.28252				3216	0.186049			3216	0.425504			3216	0.123418
	3224	0.2037				3224	0.168539			3224	0.40852			3224	0.127115
	3232	0.126251				3232	0.142931			3232	0.49701			3232	0.120749
	3240	0.0852653				3240	0.146042			3240	0.467457			3240	0.118464
	3248	0.0851315				3248	0.153768			3248	0.409384			3248	0.11639
	3256	0.105516				3256	0.152063			3256	0.383169			3256	0.108382
	3264	0.115422				3264	0.148301			3264	0.279895			3264	0.0800625
	3272	0.1				3272	0.14528			3272	0.243537			3272	0.0645635
	3280	0.0661526				3280	0.134813			3280	0.164608			3280	0.0505034
	3288	0.033414				3288	0.121713			3288	0.12341			3288	0.0384739
	3296	0.0128868				3296	0.110994			3296	0.0846607			3296	0.0280619
	3304	0.00379489				3304	0.105032			3304	0.0619922			3304	0.0224107
	3312	0				3312	0.100212			3312	0.0444757			3312	0.0228545
	3320	0				3320	0.0902631			3320	0.0355499			3320	0.0231839
	3328	0				3328	0.0811143			3328	0.0289533			3328	0.0315339
	3336	0				3336	0.0736865			3336	0.0271154			3336	0.0350994
	3344	0				3344	0.072188			3344	0.0259823			3344	0.0374307
	3352	0				3352	0.0711329			3352	0.0268234			3352	0.0372077
	3360	0				3360	0.0685557			3360	0.0277872			3360	0.0371316
	3368	0				3368	0.069754			3368	0.0298319			3368	0.0392614
	3376	0				3376	0.0727963			3376	0.0342345			3376	0.0358444
	3384	0				3384	0.0768178			3384	0.0379721			3384	0.0383369
	3392	0				3392	0.0820649			3392	0.0414165			3392	0.0361954
	3400	0				3400	0.0885502			3400	0.0433342			3400	0.0344447
	3408	0				3408	0.0979705			3408	0.0463861			3408	0.0324065
	3416	0				3416	0.105949			3416	0.0484734			3416	0.032046
	3424	0				3424	0.110873			3424	0.0481173			3424	0.0284063
	3432	0				3432	0.113066			3432	0.0488816			3432	0.0281631
	3440	0				3440	0.115898			3440	0.0475458			3440	0.0245137
	3448	0				3448	0.129915			3448	0.0469134			3448	0.0233049
	3456	0				3456	0.139732			3456	0.0473224			3456	0.0208723
	3464	0				3464	0.152725			3464	0.045465			3464	0.0188735
	3472	0				3472	0.164769			3472	0.044304			3472	0.0173447
	3480	0				3480	0.182641			3480	0.0435333			3480	0.016916
	3488	0				3488	0.202486			3488	0.0442373			3488	0.0144737
	3496	0				3496	0.208139			3496	0.0432018			3496	0.0146436
	3504	0				3504	0.212903			3504	0.0461262			3504	0.0145338
	3512	0				3512	0.211955			3512	0.0469296			3512	0.0149253
	3520	0				3520	0.212767			3520	0.0461983			3520	0.0167621
	3528	0				3528	0.201518			3528	0.0470957			3528	0.0186919
	3536	0				3536	0.189662			3536	0.0499003			3536	0.0227823
	3544	0				3544	0.17259			3544	0.0546243			3544	0.0268516
	3552	0				3552	0.154495			3552	0.0601505			3552	0.0333031
	3560	0				3560	0.137063			3560	0.0724548			3560	0.0391269
	3568	0				3568	0.120643			3568	0.0810969			3568	0.0462063
	3576	0				3576	0.104481			3576	0.0921766			3576	0.0460228
	3584	0				3584	0.0899866			3584	0.103142			3584	0.052812
	3592	0				3592	0.079161			3592	0.107908			3592	0.0572877
	3600	0				3600	0.0700529			3600	0.117179			3600	0.0630964
	3608	0				3608	0.0636616			3608	0.117218			3608	0.0628474
	3616	0				3616	0.0602769			3616	0.113666			3616	0.0615353
	3624	0				3624	0.0564847			3624	0.107614			3624	0.0567029
	3632	0				3632	0.0544711			3632	0.103066			3632	0.0505693
	3640	0				3640	0.0531104			3640	0.0915894			3640	0.0494574
	3648	0				3648	0.052152			3648	0.0790492			3648	0.0436825
	3656	0				3656	0.0526722			3656	0.0718853			3656	0.0426748
	3664	0				3664	0.0544096			3664	0.0639944			3664	0.0440291
	3672	0				3672	0.0558032			3672	0.0606244			3672	0.0516995
	3680	0				3680	0.0591267			3680	0.0589856			3680	0.0540312
	3688	0				3688	0.0626003			3688	0.0590984			3688	0.0597789
	3696	0				3696	0.0655999			3696	0.0544012			3696	0.059102
	3704	0				3704	0.0677479			3704	0.0541803			3704	0.0568814
	3712	0				3712	0.0714155			3712	0.0567486			3712	0.0729432
	3720	0				3720	0.0755902			3720	0.0620529			3720	0.0874068
	3728	0				3728	0.0827107			3728	0.0661388			3728	0.0866898
	3736	0				3736	0.0889679			3736	0.0767134			3736	0.100944
	3744	0				3744	0.0961982			3744	0.0835898			3744	0.121411
	3752	0				3752	0.111493			3752	0.099001			3752	0.159786
	3760	0				3760	0.133986			3760	0.114042			3760	0.191131
	3768	0				3768	0.16022			3768	0.126669			3768	0.279529
	3776	0				3776	0.19393			3776	0.146645			3776	0.369817
	3784	0				3784	0.232414			3784	0.156682			3784	0.440708
	3792	0				3792	0.287585			3792	0.171416			3792	0.509842
	3800	0				3800	0.334053			3800	0.18842			3800	0.591994
	3808	0				3808	0.387931			3808	0.204983			3808	0.668656
	3816	0				3816	0.440667			3816	0.219027			3816	0.725637
	3824	0.00189057				3824	0.524706			3824	0.234564			3824	0.765032
	3832	0.00921121				3832	0.581149			3832	0.241391			3832	0.808415
	3840	0.0317277				3840	0.669782			3840	0.296846			3840	0.807582
	3848	0.0850817				3848	0.738937			3848	0.312297			3848	0.783342
	3856	0.178092				3856	0.861563			3856	0.312771			3856	0.780537
	3864	0.293956				3864	0.860844			3864	0.359899			3864	0.623468
	3872	0.39533				3872	0.861259			3872	0.372228			3872	0.555758
	3880	0.454211				3880	0.835026			3880	0.399141			3880	0.506075
	3888	0.470926				3888	0.782036			3888	0.428336			3888	0.388086
	3896	0.452791				3896	0.737698			3896	0.418171			3896	0.339248
	3904	0.394165				3904	0.712542			3904	0.406885			3904	0.289028
	3912	0.300427				3912	0.639498			3912	0.390698			3912	0.245195
	3920	0.204684				3920	0.573637			3920	0.356813			3920	0.210904
	3928	0.148165				3928	0.452159			3928	0.348933			3928	0.196611
	3936	0.13129				3936	0.363115			3936	0.333798			3936	0.185818
	3944	0.123012				3944	0.297709			3944	0.327101			3944	0.163159
	3952	0.1				3952	0.242596			3952	0.280119			3952	0.169324
	3960	0.0661526				3960	0.210102			3960	0.232296			3960	0.16949
	3968	0.033414				3968	0.198813			3968	0.196054			3968	0.155935
	3976	0.0128868				3976	0.189614			3976	0.139927			3976	0.158952
	3984	0.00379489				3984	0.180097			3984	0.10963			3984	0.136628
	3992	0				3992	0.166444			3992	0.0837222			3992	0.120832
	4000	0				4000	0.157759			4000	0.0701431			4000	0.114347
	4008	0				4008	0.162341			4008	0.0614766			4008	0.100723
	4016	0				4016	0.180193			4016	0.0626909			4016	0.108483
	4024	0				4024	0.191167			4024	0.0655344			4024	0.134581
	4032	0				4032	0.20581			4032	0.0744038			4032	0.147515
	4040	0				4040	0.22987			4040	0.0819143			4040	0.148276
	4048	0				4048	0.263887			4048	0.0955578			4048	0.163875
	4056	0				4056	0.274566			4056	0.112468			4056	0.163766
	4064	0				4064	0.275668			4064	0.139529			4064	0.161926
	4072	0				4072	0.28128			4072	0.172723			4072	0.141206
	4080	0				4080	0.268708			4080	0.207257			4080	0.129425
	4088	0				4088	0.217001			4088	0.238861			4088	0.116196
	4096	0				4096	0.181619			4096	0.262749			4096	0.101206
	4104	0				4104	0.165677			4104	0.29271			4104	0.0993276
	4112	0				4112	0.156619			4112	0.315232			4112	0.083649
	4120	0				4120	0.149984			4120	0.326568			4120	0.0701916
	4128	0				4128	0.150283			4128	0.319799			4128	0.0638753
	4136	0				4136	0.152675			4136	0.319188			4136	0.0604852
	4144	0				4144	0.158933			4144	0.303972			4144	0.0619349
	4152	0				4152	0.162752			4152	0.302162			4152	0.0687721
	4160	0				4160	0.165515			4160	0.308285			4160	0.0846885
	4168	0				4168	0.169852			4168	0.321889			4168	0.107237
	4176	0				4176	0.18273			4176	0.370521			4176	0.148875
	4184	0				4184	0.20552			4184	0.442183			4184	0.195517
	4192	0				4192	0.240018			4192	0.51295			4192	0.263366
	4200	0				4200	0.292252			4200	0.522588			4200	0.303065
	4208	0				4208	0.354379			4208	0.492666			4208	0.322618
	4216	0				4216	0.416035			4216	0.396094			4216	0.305758
	4224	0				4224	0.478537			4224	0.315241			4224	0.298297
	4232	0				4232	0.537737			4232	0.261434			4232	0.271285
	4240	0				4240	0.581007			4240	0.231361			4240	0.231499
	4248	0				4248	0.59799			4248	0.202747			4248	0.208976
	4256	0				4256	0.599496			4256	0.175692			4256	0.186358
	4264	0				4264	0.574504			4264	0.159164			4264	0.167394
	4272	0				4272	0.54227			4272	0.142423			4272	0.14449
	4280	0				4280	0.509117			4280	0.127164			4280	0.132302
	4288	0				4288	0.476147			4288	0.111909			4288	0.123627
	4296	0				4296	0.441981			4296	0.100642			4296	0.102267
	4304	0				4304	0.3995			4304	0.0930447			4304	0.0999085
	4312	0				4312	0.347759			4312	0.0892864			4312	0.0866531
	4320	0				4320	0.303823			4320	0.0844183			4320	0.0810163
	4328	0				4328	0.264513			4328	0.0817327			4328	0.0769853
	4336	0				4336	0.230405			4336	0.0827155			4336	0.0679987
	4344	0				4344	0.199094			4344	0.0800538			4344	0.0638029
	4352	0				4352	0.177961			4352	0.0767507			4352	0.0610374
	4360	0				4360	0.159205			4360	0.0739276			4360	0.0617877
	4368	0				4368	0.145929			4368	0.0698782			4368	0.0583366
	4376	0				4376	0.129717			4376	0.0690604			4376	0.0541014
	4384	0				4384	0.119906			4384	0.0645069			4384	0.0558432
	4392	0				4392	0.114646			4392	0.0634745			4392	0.0511546
	4400	0				4400	0.117868			4400	0.0586116			4400	0.0545049
	4408	0				4408	0.118137			4408	0.0555286			4408	0.0531577
	4416	0				4416	0.11812			4416	0.0591114			4416	0.0485661
	4424	0				4424	0.123112			4424	0.0577925			4424	0.051791
	4432	0				4432	0.132964			4432	0.0576777			4432	0.0542713
	4440	0				4440	0.147859			4440	0.0567415			4440	0.0552342
	4448	0				4448	0.160886			4448	0.0560915			4448	0.058802
	4456	0				4456	0.164663			4456	0.0507678			4456	0.0597129
	4464	0				4464	0.170154			4464	0.0474243			4464	0.0595788
	4472	0				4472	0.181985			4472	0.0382977			4472	0.0654883
	4480	0				4480	0.183739			4480	0.0316049			4480	0.0706517
	4488	0				4488	0.182026			4488	0.0246086			4488	0.0645589
	4496	0				4496	0.193263			4496	0.0188181			4496	0.0655743
	4504	0				4504	0.196111			4504	0.0146484			4504	0.0606013
	4512	0				4512	0.183205			4512	0.0112331			4512	0.0605344
	4520	0				4520	0.171062			4520	0.0102462			4520	0.0741537
	4528	0				4528	0.170953			4528	0.00941031			4528	0.0845014
	4536	0				4536	0.150515			4536	0.00892717			4536	0.0881498
	4544	0				4544	0.129005			4544	0.00827717			4544	0.0886471
	4552	0				4552	0.129976			4552	0.00929554			4552	0.0876901
	4560	0				4560	0.168565			4560	0.01066			4560	0.0841485
	4568	0				4568	0.157698			4568	0.013967			4568	0.0772703
	4576	0				4576	0.133841			4576	0.0199762			4576	0.071448
	4584	0				4584	0.134733			4584	0.0287051			4584	0.0622785
	4592	0				4592	0.134619			4592	0.0421473			4592	0.0599691
	4600	0.000945284				4600	0.114976			4600	0.0592356			4600	0.060765
	4608	0.0107499				4608	0.102048			4608	0.0748633			4608	0.0622845
	4616	0.0474545				4616	0.102006			4616	0.0928001			4616	0.065858
	4624	0.157142				4624	0.11906			4624	0.111145			4624	0.0742795
	4632	0.408069				4632	0.14293			4632	0.118413			4632	0.0861335
	4640	0.848853				4640	0.17579			4640	0.124488			4640	0.0991008
	4648	1.43631				4648	0.235097			4648	0.139772			4648	0.119044
	4656	2.03162				4656	0.32235			4656	0.159428			4656	0.149476
	4664	2.50493				4664	0.4622			4664	0.197229			4664	0.183822
	4672	2.84207				4672	0.653378			4672	0.246775			4672	0.225496
	4680	3.11877				4680	0.959681			4680	0.348494			4680	0.317345
	4688	3.39078				4688	1.25038			4688	0.496044			4688	0.52014
	4696	3.62864				4696	1.60989			4696	0.73723			4696	0.976446
	4704	3.77054				4704	1.9489			4704	1.13737			4704	1.84932
	4712	3.82616				4712	2.22405			4712	1.71015			4712	2.70081
	4720	3.86033				4720	2.54779			4720	2.31079			4720	3.12262
	4728	3.9487				4728	2.67051			4728	3.02121			4728	3.22325
	4736	4.06735				4736	2.71924			4736	3.64606			4736	3.32872
	4744	4.12267				4744	2.74758			4744	4.09647			4744	3.47705
	4752	4.04585				4752	2.75007			4752	4.21711			4752	3.50362
	4760	3.84939				4760	2.72434			4760	4.20024			4760	3.46723
	4768	3.58903				4768	2.6574			4768	4.09862			4768	3.34662
	4776	3.32895				4776	2.55239			4776	3.88336			4776	3.275
	4784	3.11541				4784	2.41107			4784	3.60694			4784	3.13262
	4792	3.0017				4792	2.28834			4792	3.36278			4792	2.94786
	4800	2.99487				4800	2.17684			4800	3.16685			4800	2.83821
	4808	3.07333				4808	2.08568			4808	2.97728			4808	2.76509
	4816	3.19608				4816	2.02498			4816	2.87872			4816	2.69281
	4824	3.25937				4824	2.01042			4824	2.79286			4824	2.62206
	4832	3.18474				4832	1.99962			4832	2.7106			4832	2.50646
	4840	3.01305				4840	1.99794			4840	2.61862			4840	2.53257
	4848	2.85643				4848	2.00122			4848	2.51412			4848	2.44368
	4856	2.75805				4856	1.99442			4856	2.45847			4856	2.40702
	4864	2.65843				4864	1.97145			4864	2.4016			4864	2.3624
	4872	2.50988				4872	1.95749			4872	2.34666			4872	2.38274
	4880	2.3588				4880	1.92756			4880	2.29145			4880	2.274
	4888	2.24463				4888	1.88554			4888	2.24031			4888	2.20063
	4896	2.17144				4896	1.84132			4896	2.18046			4896	2.15427
	4904	2.09388				4904	1.80333			4904	2.11913			4904	2.07094
	4912	1.99421				4912	1.78369			4912	2.07881			4912	1.99245
	4920	1.89018				4920	1.74393			4920	2.02355			4920	1.91563
	4928	1.84163				4928	1.69222			4928	1.9829			4928	1.86503
	4936	1.86018				4936	1.64416			4936	1.98197			4936	1.79205
	4944	1.885				4944	1.61159			4944	1.89521			4944	1.81789
	4952	1.83711				4952	1.59139			4952	1.8338			4952	1.7302
	4960	1.70334				4960	1.55579			4960	1.75126			4960	1.66228
	4968	1.5353				4968	1.53426			4968	1.69788			4968	1.68221
	4976	1.39299				4976	1.52326			4976	1.54053			4976	1.56961
	4984	1.29016				4984	1.49579			4984	1.41578			4984	1.64043
	4992	1.22946				4992	1.45			4992	1.30085			4992	1.5454
	5000	1.20524				5000	1.3986			5000	1.19323			5000	1.56992
	5008	1.1728				5008	1.34679			5008	1.16545			5008	1.46255
	5016	1.0985				5016	1.20808			5016	1.05527			5016	1.42988
	5024	0.962284				5024	1.05681			5024	1.0075			5024	1.31637
	5032	0.787807				5032	0.7841			5032	0.903727			5032	1.30323
	5040	0.600742				5040	0.587457			5040	0.818649			5040	1.10661
	5048	0.407781				5048	0.408403			5048	0.609102			5048	1.00317
	5056	0.231821				5056	0.25611			5056	0.365488			5056	0.807999
	5064	0.107832				5064	0.140693			5064	0.183891			5064	0.507972
	5072	0.0386605				5072	0.0890109			5072	0.0772148			5072	0.280974
	5080	0.0113847				5080	0.0543933			5080	0.0388443			5080	0.131053
	5088	0				5088	0.0378595			5088	0.0148601			5088	0.0779859
	5096	0				5096	0.0276724			5096	0.00805552			5096	0.062962
	5104	0				5104	0.0201939			5104	0.00616674			5104	0.0638151
	5112	0				5112	0.0143956			5112	0.00563068			5112	0.0657055
	5120	0				5120	0.0101207			5120	0.00556082			5120	0.0725836
	5128	0				5128	0.00846708			5128	0.00654003			5128	0.0673815
	5136	0				5136	0.00735531			5136	0.00815524			5136	0.0617014
	5144	0				5144	0.00675139			5144	0.0107216			5144	0.0557258

## Sheet: fig_3_revised
Fig. 3. FEV comparisons across models
	Fig. 3a. CNN and Trainable Photoreceptor—CNN						Fig. 3b. CNN and Linear Photoreceptor—CNN						Fig. 3c Fixed vs Trainable PR-CNN
	FEVs: OFF RGCs			FEVs: ON RGCs			FEVs: OFF RGCs			FEVs: ON RGCs			FEVs: OFF RGCs			FEVs: ON RGCs
	CNN	trainable PR-CNN		CNN	trainable PR-CNN		CNN	Linear PR-CNN		CNN	Linear PR-CNN		Fixed	Trainable		Fixed	Trainable
	82.8887	96.4393		66.4004	83.0052		82.8887	93.9427		66.4004	77.5911		76.2748	96.4393		77.8489	83.0052
	90.7331	75.896		61.4155	83.8454		90.7331	65.7618		61.4155	85.8304		54.0093	75.896		60.3315	83.8454
	67.7116	91.9874		33.6691	81.3557		67.7116	74.0504		33.6691	-15.5747		84.9752	91.9874		70.3432	81.3557
	77.4637	88.8686		59.4786	82.4183		77.4637	43.2759		59.4786	75.7919		79.7669	88.8686		78.6319	82.4183
	78.0583	88.9122		63.4281	87.4069		78.0583	44.2068		63.4281	66.2742		79.8071	88.9122		77.0255	87.4069
	71.5564	88.2302		55.952	82.436		71.5564	-25.6511		55.952	73.8714		56.0819	88.2302		78.2886	82.436
	49.2352	81.3817		78.0046	71.4867		49.2352	21.1232		78.0046	73.3957		60.7986	81.3817		54.6557	71.4867
	11.151	89.0386		70.9927	80.6592		11.151	76.7419		70.9927	84.2868		76.4146	89.0386		75.9379	80.6592
	92.7885	118.181		60.7353	88.495		92.7885	94.6778		60.7353	85.2186		108.685	118.181		84.2635	88.495
	70.6049	82.1971		78.9865	80.3777		70.6049	61.3603		78.9865	78.1038		71.6267	82.1971		78.1803	80.3777
	70.6403	82.461		70.981	71.7651		70.6403	66.9895		70.981	61.6199		68.3566	82.461		63.2449	71.7651
	64.1569	66.1332		71.0529	73.7727		64.1569	71.9466		71.0529	66.8413		54.4622	66.1332		63.2776	73.7727
	79.0282	85.2509		-17.3788	66.2729		79.0282	67.9229		-17.3788	69.4815		65.9721	85.2509		73.1938	66.2729
	1.12983	64.8922		70.0101	61.3061		1.12983	-490.128		70.0101	70.8393		29.8165	64.8922		68.309	61.3061
	71.1838	83.8071		57.9238	73.9763		71.1838	79.6246		57.9238	77.7094		81.8159	83.8071		72.3451	73.9763
	71.3101	91.7166		78.2091	75.9559		71.3101	90.2634		78.2091	87.6004		83.1744	91.7166		71.4675	75.9559
	67.9208	87.4255		78.1208	75.8911		67.9208	78.6101		78.1208	87.4583		80.1879	87.4255		71.4439	75.8911
	90.3682	82.6902		83.8074	73.4728		90.3682	84.6558		83.8074	94.7883		81.5832	82.6902		62.7766	73.4728
	81.7431	92.1888		-9.33993	70.497		81.7431	93.2508		-9.33993	82.0954		93.7402	92.1888		69.2052	70.497
	68.265	73.4249		9.70214	72.9516		68.265	99.4374		9.70214	36.8312		74.1572	73.4249		72.1433	72.9516
	69.0887	81.1431		55.4057	68.9196		69.0887	70.6525		55.4057	76.7266		74.7161	81.1431		68.3455	68.9196
	71.3426	74.3957		72.3395	86.5063		71.3426	72.3613		72.3395	83.7245		65.0043	74.3957		86.9872	86.5063
	67.2143	92.8501		87.3886	79.7013		67.2143	76.6099		87.3886	73.8337		86.2478	92.8501		84.6678	79.7013
	38.7871	98.4349		19.7857	68.3218		38.7871	59.8364		19.7857	72.4999		88.0853	98.4349		76.9373	68.3218
	22.6327	92.9636		-12.3971	72.477		22.6327	79.6194		-12.3971	-93.7898		83.845	92.9636		34.3283	72.477
	58.8384	84.5423		-218.961	62.9797		58.8384	47.8888		-218.961	36.2938		82.5354	84.5423		88.433	62.9797
	82.463	64.9837		52.9117	79.3987		82.463	59.0237		52.9117	65.8241		10.4576	64.9837		70.5362	79.3987
	61.0059	79.2314					61.0059	42.1915					80.275	79.2314
	-38.166	-62.1119					-38.166	793.892					-59.355	-62.1119
	78.2233	88.8936					78.2233	45.1894					79.8034	88.8936

## Sheet: Supp_fig_1_revised
Supplementary Fig. 1. Natural stimuli cross validation
	Median FEV for each RGC across 6 natural stimuli cross validation
	OFF RGCs		ON RGCs
	Conventional CNN	Photoreceptor-CNN	Conventional CNN	Photoreceptor-CNN
	0.568664	0.575764	0.689032	0.806148
	0.490751	0.786118	0.61177	0.279722
	0.526653	0.574934	0.49723	0.192965
	0.409891	0.689146	0.639042	0.723284
	0.406916	0.691013	0.665601	0.7371
	0.405146	0.598897	0.607006	0.719554
	0.130336	0.76972	0.600201	0.685289
	0.30536	0.754004	0.723115	0.796784
	0.591848	0.638723	0.518182	0.810997
	0.471573	0.538818	0.532899	0.776211
	0.63674	0.651607	0.65766	0.713614
	0.55454	0.60196	0.588816	0.615858
	0.689413	0.610122	0.584784	0.550491
	0.117722	0.555127	0.686792	0.648171
	0.589329	0.635805	0.549299	0.644919
	0.628841	0.598971	0.55117	0.70011
	0.55408	0.605113	0.549766	0.700571
	0.45793	0.168543	0.281895	0.445403
	0.409456	0.437179	0.510673	0.496
	0.289278	0.365942	0.208638	0.0320829
	0.490748	0.383878	0.517912	-0.316227
	0.298612	0.279107	0.504931	0.654564
	0.333155	0.521339	0.493828	0.782542
	0.241282	0.678922	0.232526	0.690925
	0.248065	0.649422	0.311165	0.335741
	0.155374	0.526165	0.331663	0.491353
	0.0758774	0.11206	0.309874	0.561841
	0.183737	0.595756
	0.231555	1.13374
	0.410622	0.690419
